# Supplementary material for: Integrating AI with Advanced Hyperspectral Imaging for Enhanced Classification of Selected Gastrointestinal Diseases
Source: Bioengineering (Basel). 2025 Aug 8;12(8):852. doi: 10.3390/bioengineering12080852 (PMC12383326; doi:10.3390/bioengineering12080852)
Supplement: Supplementary file 1 [file bioengineering-12-00852-s001.zip]

Archive with 1 entries (1 files):
- bioengineering-3770456-supplementary.pdf
